# Supplementary material for: The Effect of Iron Oxide Nanoparticles on the Menaquinone-7 Isomer Composition and Synthesis of the Biologically Significant All-Trans Isomer
Source: Nanomaterials (Basel). 2023 Jun 8;13(12):1825. doi: 10.3390/nano13121825 (PMC10300941; doi:10.3390/nano13121825)
Supplement: Supplementary file 1 [file nanomaterials-13-01825-s001.zip]

Archive with 1 entries (1 files):
- nanomaterials-2393825-supplementary.pdf
